# Supplementary material for: Analysis of differences in tobacco leaf microbial communities after redrying in Chinese provinces and from abroad
Source: AMB Express. 2023 Aug 1;13:80. doi: 10.1186/s13568-023-01580-5 (PMC10393934; doi:10.1186/s13568-023-01580-5)
Supplement: Supplementary file 2 — Additional file 2: Table S1. The 16S rRNA sequencing data of tobacco leaf samples after threshing and redrying. [file 13568_2023_1580_MOESM2_ESM.xlsx]

## Sheet: Sheet1
Table S1 The 16S rRNA sequencing data of tobacco leaf samples after threshing and redrying
Sample Name	Raw PE(#)	Combined(#)	Qualified(#)	Nochime(#)	Base(nt)	AvgLen(nt)	Q20	Q30	GC%	Effective%
AR	204311	192775	191927	159212	60028179	377	98.87	95.64	54.27	77.93
B4C	105200	101477	100845	84035	30490252	363	98.72	95.31	53.83	79.88
BR	105649	103124	102457	82984	31303172	377	98.62	94.86	55.06	78.55
F4C	116475	112031	111421	100248	37192967	371	98.68	95.07	54.41	86.07
G4C	118779	115613	114898	92847	34802878	375	98.67	95.08	54.38	78.17
H4C	172152	160175	159469	126875	47424244	374	98.72	95.19	53.73	73.7
L4C	117809	110725	110164	91552	34050380	372	98.39	94.12	53.23	77.71
M4C	107560	103801	103172	90497	33861120	374	98.72	95.21	54.77	84.14
MW	117196	114563	114024	104973	39522582	377	98.8	95.38	54.02	89.57
N4C	116845	113725	113018	93575	35023006	374	98.72	95.27	54.9	80.08
TZ	117136	114578	113950	106217	39986592	376	98.79	95.38	54.56	90.68
US	117983	115336	114720	100209	37809655	377	98.85	95.48	53.88	84.94
ZM	220524	214171	213117	129643	48912290	377	98.85	95.44	53.53	58.79
ZW	111070	108301	107809	85510	32258994	377	98.76	95.21	54.27	76.99
