# Supplementary material for: Analysis of differences in tobacco leaf microbial communities after redrying in Chinese provinces and from abroad
Source: AMB Express. 2023 Aug 1;13:80. doi: 10.1186/s13568-023-01580-5 (PMC10393934; doi:10.1186/s13568-023-01580-5)
Supplement: Supplementary file 3 — Additional file 3: Table S2. The ITS1 sequencing data of tobacco leaf samples after threshing and redrying. [file 13568_2023_1580_MOESM3_ESM.xlsx]

## Sheet: Sheet1
Table S2: The ITS1 sequencing data of tobacco leaf samples after threshing and redrying
Sample Name	Raw PE(#)	Combined(#)	Qualified(#)	Nochime(#)	Base(nt)	AvgLen(nt)	Q20	Q30	GC%	Effective%
AR	220444	132887	131883	127456	29362756	230	99.14	96.5	47.11	57.82
B4C	229823	229644	225341	219209	52057397	237	98.96	95.86	48.12	95.38
BR	236970	235082	234123	227850	51271253	225	99.26	96.8	46.11	96.15
F4C	233090	131584	123563	119746	28146586	235	98.75	96.09	45.88	51.37
G4C	231641	229998	228813	221086	50184694	227	99.31	97	45.1	95.44
H4C	232412	103936	80835	78207	19243646	246	96.66	92.95	49.64	33.65
L4C	222671	184845	183696	177118	39916436	225	99.47	97.74	45.99	79.54
M4C	226001	201702	196976	191977	44593651	232	99.21	97.06	45.94	84.95
MW	226456	225200	223607	216856	48868601	225	99.18	96.71	44.34	95.76
N4C	237133	195839	194161	186710	41923569	225	99.35	97.08	44.44	78.74
TZ	225437	108875	107770	104541	23421580	224	99.28	96.96	44.2	46.37
US	228961	194041	192006	187001	44408591	237	99.37	97.07	48.06	81.67
ZM	237341	235302	234488	229074	50946524	222	99.4	97.39	49.73	96.52
ZW	230331	227671	225766	217388	48548220	223	99.54	97.66	43.08	94.38
