# Supplementary material for: Analysis of differences in tobacco leaf microbial communities after redrying in Chinese provinces and from abroad
Source: AMB Express. 2023 Aug 1;13:80. doi: 10.1186/s13568-023-01580-5 (PMC10393934; doi:10.1186/s13568-023-01580-5)
Supplement: Supplementary file 4 — Additional file 4: Table S3. ASV of 16S rRNA sequences analyzed. [file 13568_2023_1580_MOESM4_ESM.xlsx]

## Sheet: Sheet1
Table S3: ASV of 16S rRNA sequences analyzed
Amplicon sequence variants (ASVs), estimated ASV richness, sample coverage, and diversity indices of Shannon and Simpson were calculated for the 16S rRNA of the 14 samples
Sample_Name	Observed_ASVs	Chao1	Goods_coverage	Shannon	Simpson
TZ	1003	1003.6	0.995856	7.213	0.966
ZM	437	437.429	0.998229	6.13	0.955
ZW	661	661	0.996956	6.279	0.958
MW	656	656.75	0.997948	6.824	0.965
BR	349	349	0.99856	4.579	0.819
AR	1225	1225.93	0.992949	7.523	0.977
US	605	605	0.997176	6.377	0.964
N4C	758	758.214	0.996653	7.039	0.973
G4C	715	716.429	0.996691	6.516	0.932
B4C	720	721.111	0.997182	6.852	0.96
F4C	680	680.909	0.996764	6.772	0.974
M4C	754	754.462	0.996622	6.853	0.968
H4C	930	931.5	0.996354	8.089	0.991
L4C	957	957	0.997347	8.201	0.987
