# Supplementary material for: Analysis of differences in tobacco leaf microbial communities after redrying in Chinese provinces and from abroad
Source: AMB Express. 2023 Aug 1;13:80. doi: 10.1186/s13568-023-01580-5 (PMC10393934; doi:10.1186/s13568-023-01580-5)
Supplement: Supplementary file 5 — Additional file 5: Table S4. ASV of ITS1 sequences analyzed. [file 13568_2023_1580_MOESM5_ESM.xlsx]

## Sheet: Sheet1
Table S4: ASV of ITS1 sequences analyzed
Amplicon sequence variants (ASVs), estimated ASV richness, sample coverage, and diversity indices of Shannon and Simpson were calculated for the ITS1 gene of the 14 samples
Sample_Name	Observed_ASVs	Chao1	Goods_coverage	Shannon	Simpson
TZ	516	528.429	1	3.966	0.735
ZM	479	506.611	0.999	3.107	0.652
ZW	758	785.891	0.999	3.629	0.67
MW	585	611.661	0.999	4.236	0.783
BR	464	490.538	0.999	3.77	0.837
AR	553	561.4	1	4.318	0.856
US	668	684.739	0.999	4.401	0.84
N4C	563	582.916	0.999	3.892	0.744
G4C	661	693.432	0.999	4.007	0.779
B4C	670	708.891	0.999	4.166	0.821
F4C	357	372.037	1	4.047	0.835
M4C	344	359.366	0.999	3.621	0.809
H4C	359	359.75	1	5.055	0.926
L4C	501	506.178	1	4.824	0.899
